# Supplementary material for: Performance Comparison of Five Methods for Tetrahymena Number Counting on the ImageJ Platform: Assessing the Built-in Tool and Machine-Learning-Based Extension
Source: Int J Mol Sci. 2022 May 26;23(11):6009. doi: 10.3390/ijms23116009 (PMC9181243; doi:10.3390/ijms23116009)
Supplement: Supplementary file 1 [file ijms-23-06009-s001.zip]

Archive with 9 entries (5 files):
- File S3_TF_SavedModel_Tetrahymena/
- File S3_TF_SavedModel_Tetrahymena/saved_model.pb
- File S3_TF_SavedModel_Tetrahymena/variables/
- File S3_TF_SavedModel_Tetrahymena/variables/variables.data-00000-of-00001
- File S3_TF_SavedModel_Tetrahymena/variables/variables.index
- File S1_Counter macro SOP/
- File S1_Counter macro SOP/File S1_Counter macro SOP.pptx
- File S2_Counter Macro ImageJ/
- File S2_Counter Macro ImageJ/Counter Macro ImageJ.ijm
