# Supplementary material for: Performance Comparison of Five Methods for Tetrahymena Number Counting on the ImageJ Platform: Assessing the Built-in Tool and Machine-Learning-Based Extension
Source: Int J Mol Sci. 2022 May 26;23(11):6009. doi: 10.3390/ijms23116009 (PMC9181243; doi:10.3390/ijms23116009)
Supplement: Supplementary file 1 [file ijms-23-06009-s001.zip › File S2_Counter Macro ImageJ/Counter Macro ImageJ.ijm]

rename("Working");
run("8-bit");
run("Enhance Contrast...", "saturated=0.3 normalize process_all");
setAutoThreshold("Default dark");
//run("Threshold...");
run("Set Measurements...", "area mean min redirect=None decimal=3");
run("Analyze Particles...", "size=200-Infinity show=Masks display slice stack");
run("Invert", "stack");
selectWindow("Mask of Working"); //create mask for calculation
//Particle Analyzer Method
setAutoThreshold("Default dark");
run("Analyze Particles...", "size=200-Infinity show=Nothing display clear summarize stack"); 
selectWindow("Summary of Mask of Working");
saveAs("Results", "C:/Users/SIMILIS/Desktop/Particle Analyzer Result.tsv");
run("Clear Results");
selectWindow("Mask of Working");
//Find Maxima Method
for (n=1; n<=nSlices; n++) {
          setSlice(n);
	  run ("Find Maxima...", "prominence=50 strict output=Count");
}
saveAs("Results", "C:/Users/SIMILIS/Desktop/Find Maxima Result.tsv");
//Particle Analyzer Method
selectWindow("Mask of Working");
run("Watershed", "stack");
setAutoThreshold("Default dark");
run("Analyze Particles...", "size=300-Infinity show=Nothing display exclude clear summarize stack"); 
selectWindow("Summary of Mask of Working");
saveAs("Results", "C:/Users/SIMILIS/Desktop/Watershed Result.tsv");
run("Clear Results");
